# Supplementary material for: Global transcriptional response to carbonic anhydrase IX deficiency in the mouse stomach
Source: BMC Genomics. 2010 Jun 23;11:397. doi: 10.1186/1471-2164-11-397 (PMC2996928; doi:10.1186/1471-2164-11-397)
Supplement: Additional file 1 — List of genes differentially expressed in the stomach of Car9-/- mice. The Car9-/- and control groups contained samples from 6 mice. Microarray data were normalized with Chipster (v1.3.0) using the quantile normalization method. Statistical analysis was performed using the empirical Bayes t-test for the comparison of two groups. The probes were filtered according to fold change with cut-off of ± 1.4 for up- and down-regulated expression, respectively. [file 1471-2164-11-397-S1.XLS]

## Sheet: Sheet1
Stomach Car9‾/‾
FC	P-value	Symbol	Description	GenBank number	Probe	QRT-PCR
10.459	3.5e-05	Cym	chymosin	NM_001111143	101940433	19.66
8.07428	3.1e-05	Slc9a3	solute carrier family 9 (sodium/hydrogen exchanger), member 3	NM_001081060	102760048	10.72
5.95183	0.002875	U46068	cDNA sequence U46068, transcript variant 2	NM_153418	2690242
5.67649	0.000858	Dmbt1	deleted in malignant brain tumors 1	NM_007769	7050270	5.29
5.3765	0.000353	Il1rl1	interleukin 1 receptor-like 1, transcript variant 2	NM_010743	6020347	8.95
4.25748	0.001024	Tm4sf5	transmembrane 4 superfamily member 5	NM_029360	3120280
4.18918	0.000792	9130204L05Rik	RIKEN cDNA 9130204L05 gene	NM_001101461	105360685
4.11246	0.004043	Sftpd	surfactant associated protein D	NM_009160	6510181	3.69
3.81055	0.032836	Nccrp1	non-specific cytotoxic cell receptor protein 1 homolog (zebrafish)	NM_001081115	107100301
3.54307	0.010264	Pkp4	plakophilin 4, transcript variant 1	NM_026361	106940451	1.09
3.46215	0.191481	Sprr2d	small proline-rich protein 2D	NM_011470	1340458
3.45017	0.011953	Gm14446	predicted gene 14446, transcript variant 2	NM_001101605	103610008
3.38698	0.271655	Sprr3	small proline-rich protein 3	NM_011478	580347
3.3058	0.119892	Sprr2i	small proline-rich protein 2I	NM_011475	6760369
3.29817	0.02376	Sprr1a	small proline-rich protein 1A	NM_009264	3870064
3.08442	0.048158	Ivl	involucrin	NM_008412	105570156
3.02444	0.298736	Serpinb12	serine (or cysteine) peptidase inhibitor, clade B (ovalbumin), member 12	NM_027971	1500671
3.01049	0.295278	Krt10	keratin 10	NM_010660	5340471
2.93834	0.344223	Gm94	predicted gene 94	NM_001033280	102350167
2.93834	0.385016	Krt13	keratin 13	NM_010662	540082
2.87787	0.018763	Gsdmc2	gasdermin C2, transcript variant 2	NM_177912	104730059
2.84153	0.432433	Lor	loricrin	NM_008508	50538
2.77984	0.332164	Dmkn	dermokine, transcript variant 2	NM_172899	3290575
2.68515	0.031923	Ly6d	lymphocyte antigen 6 complex, locus D	NM_010742	4050010
2.51693	0.341263	Krt1	keratin 1	NM_008473	2480050
2.44246	0.073922	Isg15	ISG15 ubiquitin-like modifier	NM_015783	3170093
2.3511	0.14251	Tprg	transformation related protein 63 regulated	NM_175165	6860538
2.25272	0.195812	Mup1	major urinary protein 1	NM_031188	430685
2.19872	0.50023	Asprv1	aspartic peptidase, retroviral-like 1	NM_026414	2650079
2.15846	0.523816	Rptn	repetin	NM_009100	5290605
2.14602	0.105069	Oas1g	2'-5' oligoadenylate synthetase 1G	NM_011852	2450280
2.15348	0.119717	Il33	interleukin 33	NM_133775	6590687
2.1116	0.130617	Trex2	three prime repair exonuclease 2	NM_011907	4920707
2.1116	0.369764	Calm4	calmodulin 4	NM_020036	60026
2.05623	0.238822	Stfa1	stefin A1	NM_001082543	3610451
2.0209	0.569597	Lce3f	late cornified envelope 3F	NM_001018079	540524
1.99308	0.310392	LOC625123	PREDICTED: hypothetical LOC625123	XM_889664	100070280
1.96564	0.1978	Igh-VJ558	PREDICTED: Mus musculus immunoglobulin heavy chain (J558 family)	XM_001472091	1690184
1.93858	0.357845	Hopx	HOP homeobox, transcript variant 1	NM_175606	103850021
1.91853	0.379743	Hrnr	hornerin	NM_133698	780121
1.90308	0.342703	2300005B03Rik	RIKEN cDNA 2300005B03 gene	NM_001081961	3840047
1.88993	0.364818	Klk5	kallikrein related-peptidase 5	NM_026806	102900390
1.88122	0.630574	Flg	PREDICTED: filaggrin	XM_001481265	104760609
1.84463	0.217343	Muc5ac	mucin 5, subtypes A and C, tracheobronchial/gastric	NM_010844	103140592
1.82978	0.476414	Lypd3	Ly6/Plaur domain containing 3	NM_133743	4120288
1.79005	0.367579	9130409I23Rik	RIKEN cDNA 9130409I23 gene	NM_001033819	101660086
1.78592	0.563244	Crct1	cysteine-rich C-terminal 1	NM_028798	2320040
1.77769	0.53715	Lce3c	late cornified envelope 3C	NM_033175	6620451
1.75524	0.392637	Lce3b	late cornified envelope 3B	NM_025501	4810400
1.76337	0.503043	Tacstd2	tumor-associated calcium signal transducer 2	NM_020047	6660341
1.73508	0.318223	Sprr2e	small proline-rich protein 2E	NM_011471	6620100
1.71317	0.307959	S100a8	S100 calcium binding protein A8 (calgranulin A)	NM_013650	70112
1.69937	0.579398	Lce1m	late cornified envelope 1M	NM_025420	5570435
1.67985	0.397057	Cdsn	corneodesmosin	NM_001008424	100510520
1.66632	0.3966	Ephx3	epoxide hydrolase 3	NM_001033163	5270400
1.66248	0.687209	Krt14	keratin 14	NM_016958	2340402
1.63014	0.552232	Lce1f	late cornified envelope 1F	NM_026394	6400593
1.61888	0.468177	LOC620017	PREDICTED: similar to Ig kappa chain V-V region L7 precursor	XM_357633	510347
1.60956	0.382469	Klk10	kallikrein related-peptidase 10	NM_133712	4540050
1.60585	0.457713	Defb4	defensin beta 4	NM_019728	4150600
1.61142	0.458148	LOC677643	PREDICTED: similar to monoclonal antibody BBK-2 heavy chain	XR_031047	6860520
1.60956	0.671072	Lce1b	late cornified envelope 1B	NM_026822	3120619
1.60399	0.404432	Tmem45a	transmembrane protein 45a	NM_019631	100770242
1.59107	0.466347	LOC100047788	PREDICTED: similar to gamma-2a immunoglobulin heavy chain	XR_033948	360113
1.57826	0.384775	Scel	sciellin	NM_022886	3190129
1.55833	0.369411	S100a9	S100 calcium binding protein A9 (calgranulin B)	NM_009114	7050528
1.54935	0.63481	Casp14	caspase 14	NM_009809	6510156
1.5351	0.647433	Mt4	metallothionein 4	NM_008631	4780338
1.53156	0.714198	Lgals7	lectin, galactose binding, soluble 7	NM_008496	100840315
1.51572	0.442215	Klk13	kallikrein related-peptidase 13	NM_001039042	105860372
1.50004	0.562851	2310033E01Rik	RIKEN cDNA 2310033E01 gene	NM_001037143	102630524
1.48796	0.539245	Mlze	melanoma-derived leucine zipper, extra-nuclear factor	NM_031378	106510451
1.48968	0.553623	Klk7	kallikrein related-peptidase 7 (chymotryptic, stratum corneum)	NM_011872	870300
1.47768	0.577996	Lce1i	late cornified envelope 1I	NM_029667	3830348
1.4811	0.678644	Lce1d	late cornified envelope 1D	NM_027137	2350014
1.46578	0.73063	Lce1c	late cornified envelope 1C	NM_028622	1780750
1.45229	0.563133	LOC100047162	PREDICTED: similar to immunoglobulin kappa-chain	XM_001477552	110632
1.45397	0.745972	Kprp	keratinocyte expressed, proline-rich	NM_028629	101980465
1.44226	0.574349	Ighg	PREDICTED: immunoglobulin heavy chain (gamma polypeptide), transcript variant 1	XM_001001076	6040164
1.44226	0.637125	Serpina12	serine (or cysteine) peptidase inhibitor, clade A (alpha-1 antiproteinase, antitrypsin), member 12	NM_026535	1230128
1.43065	0.525547	Ppl	periplakin	NM_008909	2360072
1.4257	0.556156	2310005G13Rik	RIKEN cDNA 2310005G13 gene	NM_183281	3130577
1.43396	0.613369	Stfa2	stefin A2	NM_001082545	104670390
1.40769	0.578762	Pla2g4e	phospholipase A2, group IVE	NM_177845	103610088
1.40769	0.626266	Nmu	neuromedin U	NM_019515	6400025
1.40444	0.549615	Trim29	tripartite motif protein 29	NM_023655	4560369
-1.52802	0.392269	Ins1	insulin I	NM_008386	5220072
-1.53865	0.415061	Hp	haptoglobin	NM_017370	6350068
-1.6644	0.348249	Cxcl13	chemokine (C-X-C motif) ligand 13	NM_018866	6290402
-1.67018	0.335539	Cybrd1	cytochrome b reductase 1	NM_028593	105700114
-1.7593	0.451087	Fbxw5	F-box and WD-40 domain protein 5	NM_013908	4810102
-1.79212	0.31311	Ins2	insulin II	NM_008387	610040
-1.93187	0.189904	Lep	leptin	NM_008493	4010053
-2.08493	0.120765	Dbp	D site albumin promoter binding protein	NM_016974	4200270
-2.26839	0.120148	Gcg	glucagon	NM_008100	6220735
-2.32409	0.133725	Cpa2	carboxypeptidase A2, pancreatic	NM_001024698	100380021
-2.57279	0.365523	Zg16	zymogen granule protein 16	NM_026918	1240338
-2.64818	0.112785	Cyp2e1	cytochrome P450, family 2, subfamily e, polypeptide 1	NM_021282	103290400
-2.67586	0.050078	Slc5a8	solute carrier family 5 (iodide transporter), member 8	NM_145423	6130110
-2.72893	0.111485	Cpb1	carboxypeptidase B1 (tissue)	NM_029706	290600	-18.22
-2.77022	0.027038	Bhlha15	basic helix-loop-helix family, member a15	NM_010800	6620020
-2.91131	0.044812	Sycn	syncollin	NM_026716	2570040
-2.95536	0.018006	Gper	G protein-coupled estrogen receptor 1	NM_029771	7570008
-3.18582	0.12508	Ctrl	chymotrypsin-like	NM_023182	2120301
-3.27161	0.045234	Scd1	stearoyl-Coenzyme A desaturase 1	NM_009127	2680441
-3.31728	0.070745	Spink3	serine peptidase inhibitor, Kazal type 3	NM_009258	1580008
-3.32111	0.111562	Cela3b	chymotrypsin-like elastase family, member 3B	NM_026419	4060731	-75.74
-3.36359	0.016516	Nrn1	neuritin 1	NM_153529	4230471
-3.36747	0.013702	EG640530	PREDICTED: predicted gene, EG640530	XM_917532	70601
-3.41054	0.00492	LOC100043836	PREDICTED: similar to lacrimal androgen-binding protein delta, transcript variant 1	XM_001481113	2360497
-3.47818	0.108593	LOC638418	PREDICTED: similar to Ela3 protein	XM_914439	3990711
-3.52266	0.046796	Chia	chitinase, acidic	NM_023186	5390131
-3.64268	0.004566	Slc38a5	solute carrier family 38, member 5	NM_172479	540093
-3.67226	0.003675	Abpg	androgen binding protein gamma	NM_178308	1660577
-3.68075	0.004585	Egf	epidermal growth factor	NM_010113	5220154	-3.71
-3.72352	0.051909	Car3	carbonic anhydrase 3	NM_007606	870687	-15.39
-3.73645	0.051505	Adipoq	adiponectin, C1Q and collagen domain containing	NM_009605	6590519	-20.51
-3.79737	0.004776	Slc27a2	solute carrier family 27 (fatty acid transporter), member 2	NM_011978	104480458
-3.95406	0.115418	Cpa1	carboxypeptidase A1	NM_025350	4730022
-4.06992	0.00485	Tmed6	transmembrane emp24 protein transport domain containing 6	NM_025458	6510048
-4.16986	0.003288	Sostdc1	sclerostin domain containing 1	NM_025312	6760017
-4.30198	0.008374	Mug1	murinoglobulin 1	NM_008645	3170497
-5.00487	0.122715	Ctrb1	chymotrypsinogen B1	NM_025583	1050347
-5.34553	0.045057	Cfd	complement factor D (adipsin)	NM_013459	2320736	-27.45
-6.22612	0.01921	Pnlip	pancreatic lipase	NM_026925	6450341	-23.88
-6.26943	0.00058	Blm	bloom syndrome homolog (human), transcript variant 1	NM_007550	520619
-7.03719	0.001062	Gdf9	growth differentiation factor 9	NM_008110	2350181
-7.11896	0.002413	Gm12888	predicted gene 12888	NM_001033791	102060176
-7.59474	0.015333	Cela2a	chymotrypsin-like elastase family, member 2A	NM_007919	5270129	-16.23
-9.84916	0.000145	Amy2a5	amylase 2a5, pancreatic	NM_001042711	580138
-10.5683	9.6e-05	Prss1	protease, serine, 1 (trypsin 1)	NM_053243	6370400
-12.1397	0.000102	Try4	trypsin 4	NM_011646	5860044
