# Supplementary material for: Global transcriptional response to carbonic anhydrase IX deficiency in the mouse stomach
Source: BMC Genomics. 2010 Jun 23;11:397. doi: 10.1186/1471-2164-11-397 (PMC2996928; doi:10.1186/1471-2164-11-397)
Supplement: Additional file 2 — Functional annotation of genes regulated in the stomach of Car9 knockout mice. The functional annotation tool DAVID was used to identify enriched biological categories among the differentially expressed genes as compared to all genes present in Illumina's Sentrix Mouse-6 Expression Bead Chip. [file 1471-2164-11-397-S2.XLS]

## Sheet: Taul1
Functional category	Gene symbol	Description	GenBank number	FC	P-value
Developmental processes	Dmbt1	deleted in malignant brain tumors 1	NM_007769	5.67649	0.000858
	Sftpd	surfactant associated protein d	NM_009160	4.11246	0.004043
(Contains the following categories:	Sprr2d	small proline-rich protein 2d	NM_011470	3.46215	0.191481
Epidermis morphogenesis	Sprr3	small proline-rich protein 3	NM_011478	3.38698	0.271655
Tissue morphogenesis	Sprr2i	small proline-rich protein 2i	NM_011475	3.3058	0.119892
Epidermis development	Sprr1a	small proline-rich protein 1a	NM_009264	3.29817	0.02376
Ectoderm development	Lor	loricrin	NM_008508	2.84153	0.432433
Tissue development	Hopx	HOP homeobox, transcript variant 1	NM_175606	1.93858	0.357845
Organ development	Hrnr	hornerin	NM_133698	1.91853	0.379743
Anatomical structure development	Sprr2e	small proline-rich protein 2e	NM_011471	1.73508	0.318223
Anatomical structure morphogenesis	Krt14	keratin 14	NM_016958	1.66248	0.687209
Cellular developmental process	Scel	sciellin	NM_022886	1.57826	0.384775
Multicellular organismal development	Lgals7	lectin, galactose binding, soluble 7	NM_008496	1.53156	0.714198
Epidermal cell differentiation)	Cxcl13	chemokine (c-x-c motif) ligand 13	NM_018866	-1.6644	0.348249
	Lep	leptin	NM_008493	-1.93187	0.189904
	Bhlha15	basic helix-loop-helix family, member a15	NM_010800	-2.77022	0.027038
	Nrn1	neuritin 1	NM_153529	-3.36359	0.016516
	Egf	epidermal growth factor	NM_010113	-3.68075	0.004585
	Sostdc1	sclerostin domain containing 1	NM_025312	-4.16986	0.003288
	Blm	bloom syndrome homolog (human), transcript variant 1	NM_007550	-6.26943	0.00058
Keratinization and keratinocyte differentiation	Sprr2d	small proline-rich protein 2d	NM_011470	3.46215	0.191481
	Sprr3	small proline-rich protein 3	NM_011478	3.38698	0.271655
	Sprr2i	small proline-rich protein 2i	NM_011475	3.3058	0.119892
	Sprr1a	small proline-rich protein 1a	NM_009264	3.29817	0.02376
	Lor	loricrin	NM_008508	2.84153	0.432433
	Hrnr	hornerin	NM_133698	1.91853	0.379743
	Sprr2e	small proline-rich protein 2e	NM_011471	1.73508	0.318223
	Scel	sciellin	NM_022886	1.57826	0.384775
Structural molecule activity	Pkp4	plakophilin 4, transcript variant 1	NM_026361	3.54307	0.010264
	Sprr2d	small proline-rich protein 2d	NM_011470	3.46215	0.191481
	Sprr3	small proline-rich protein 3	NM_011478	3.38698	0.271655
	Sprr2i	small proline-rich protein 2i	NM_011475	3.3058	0.119892
	Sprr1a	small proline-rich protein 1a	NM_009264	3.29817	0.02376
	Krt10	keratin 10	NM_010660	3.01049	0.295278
	Krt13	keratin 13	NM_010662	2.93834	0.385016
	Lor	loricrin	NM_008508	2.84153	0.432433
	Krt1	keratin 1	NM_008473	2.51693	0.341263
	Hrnr	hornerin	NM_133698	1.91853	0.379743
	Rptn	repetin	NM_009100	1.78592	0.50198
	Sprr2e	small proline-rich protein 2e	NM_011471	1.73508	0.318223
	Krt14	keratin 14	NM_016958	1.66248	0.687209
Embryo implantation, female pregnancy, and menstrual cycle	Sprr2d	small proline-rich protein 2d	NM_011470	3.46215	0.191481
	Sprr2i	small proline-rich protein 2i	NM_011475	3.3058	0.119892
	Sprr2e	small proline-rich protein 2e	NM_011471	1.73508	0.318223
Rhythmic process	Sprr2d	small proline-rich protein 2d	NM_011470	3.46215	0.191481
	Sprr2i	small proline-rich protein 2i	NM_011475	3.3058	0.119892
	Sprr2e	small proline-rich protein 2e	NM_011471	1.73508	0.318223
	Dbp	d site albumin promoter binding protein	NM_016974	-2.08493	0.120765
Multi-organism process	Sprr2d	small proline-rich protein 2d	NM_011470	3.46215	0.191481
	Sprr2i	small proline-rich protein 2i	NM_011475	3.3058	0.119892
	Isg15	ISG15 ubiquitin-like modifier	NM_015783	2.44246	0.073922
	Sprr2e	small proline-rich protein 2e	NM_011471	1.73508	0.318223
	Defb4	defensin beta 4	NM_019728	1.60585	0.457713
Cell differentiation	Dmbt1	deleted in malignant brain tumors 1	NM_007769	5.67649	0.000858
	Sprr2d	small proline-rich protein 2d	NM_011470	3.46215	0.191481
	Sprr3	small proline-rich protein 3	NM_011478	3.38698	0.271655
	Sprr2i	small proline-rich protein 2i	NM_011475	3.3058	0.119892
	Sprr1a	small proline-rich protein 1a	NM_009264	3.29817	0.02376
	Lor	loricrin	NM_008508	2.84153	0.432433
	Hopx	HOP homeobox, transcript variant 1	NM_175606	1.93858	0.357845
	Hrnr	hornerin	NM_133698	1.91853	0.379743
	Sprr2e	small proline-rich protein 2e	NM_011471	1.73508	0.318223
	Scel	sciellin	NM_022886	1.57826	0.384775
	Casp14	caspase 14	NM_009809	1.54935	0.63481
	Lgals7	lectin, galactose binding, soluble 7	NM_008496	1.53156	0.714198
	Lep	leptin	NM_008493	-1.93187	0.189904
	Bhlha15	basic helix-loop-helix family, member a15	NM_010800	-2.77022	0.027038
	Nrn1	neuritin 1	NM_153529	-3.36359	0.016516
	Blm	bloom syndrome homolog (human), transcript variant 1	NM_007550	-6.26943	0.00058
Serine-type endopeptidase activity, serine hydrolase activity, and serine-type peptidase activity	Klk10	kallikrein related-peptidase 10	NM_133712	1.60956	0.382469
	Klk13	kallikrein related-peptidase 13	NM_001039042	1.51572	0.442215
	Klk7	kallikrein related-peptidase 7 (chymotryptic, stratum corneum)	NM_011872	1.48968	0.553623
	Ctrl	chymotrypsin-like	NM_023182	-3.18582	0.12508
	Cela3b	chymotrypsin-like elastase family, member 3B	NM_026419	-3.32111	0.111562
	Ctrb1	chymotrypsinogen B1	NM_025583	-5.00487	0.122715
	Cfd	complement factor D (adipsin)	NM_013459	-5.34553	0.045057
	Cela2a	chymotrypsin-like elastase family, member 2A	NM_007919	-7.59474	0.015333
	Try4	trypsin 4	NM_011646	-12.1397	0.000102
Proteolysis	Isg15	ISG15 ubiquitin-like modifier	NM_015783	2.44246	0.073922
	9130409I23Rik	RIKEN cDNA 9130409I23 gene	NM_001033819	1.79005	0.367579
	Klk10	kallikrein related-peptidase 10	NM_133712	1.60956	0.382469
	Casp14	caspase 14	NM_009809	1.54935	0.63481
	Klk13	kallikrein related-peptidase 13	NM_001039042	1.51572	0.442215
	Klk7	kallikrein related-peptidase 7 (chymotryptic, stratum corneum)	NM_011872	1.48968	0.553623
	Cpa2	carboxypeptidase A2, pancreatic	NM_001024698	-2.32409	0.133725
	Cpb1	carboxypeptidase B1 (tissue)	NM_029706	-2.72893	0.111485
	Ctrl	chymotrypsin-like	NM_023182	-3.18582	0.12508
	Cela3b	chymotrypsin-like elastase family, member 3B	NM_026419	-3.32111	0.111562
	Cpa1	carboxypeptidase A1	NM_025350	-3.95406	0.115418
	Ctrb1	chymotrypsinogen B1	NM_025583	-5.00487	0.122715
	Cfd	complement factor D (adipsin)	NM_013459	-5.34553	0.045057
	Cela2a	chymotrypsin-like elastase family, member 2A	NM_007919	-7.59474	0.015333
	Try4	trypsin 4	NM_011646	-12.1397	0.000102
Peptidase activity	9130409I23Rik	RIKEN cDNA 9130409I23 gene	NM_001033819	1.79005	0.367579
	Klk10	kallikrein related-peptidase 10	NM_133712	1.60956	0.382469
	Casp14	caspase 14	NM_009809	1.54935	0.63481
	Klk13	kallikrein related-peptidase 13	NM_001039042	1.51572	0.442215
	Klk7	kallikrein related-peptidase 7 (chymotryptic, stratum corneum)	NM_011872	1.48968	0.553623
	Cpa2	carboxypeptidase A2, pancreatic	NM_001024698	-2.32409	0.133725
	Cpb1	carboxypeptidase B1 (tissue)	NM_029706	-2.72893	0.111485
	Ctrl	chymotrypsin-like	NM_023182	-3.18582	0.12508
	Cela3b	chymotrypsin-like elastase family, member 3B	NM_026419	-3.32111	0.111562
	Cpa1	carboxypeptidase A1	NM_025350	-3.95406	0.115418
	Ctrb1	chymotrypsinogen B1	NM_025583	-5.00487	0.122715
	Cfd	complement factor D (adipsin)	NM_013459	-5.34553	0.045057
	Cela2a	chymotrypsin-like elastase family, member 2A	NM_007919	-7.59474	0.015333
	Try4	trypsin 4	NM_011646	-12.1397	0.000102
Endopeptidase activity	Klk10	kallikrein related-peptidase 10	NM_133712	1.60956	0.382469
	Casp14	caspase 14	NM_009809	1.54935	0.63481
	Klk13	kallikrein related-peptidase 13	NM_001039042	1.51572	0.442215
	Klk7	kallikrein related-peptidase 7 (chymotryptic, stratum corneum)	NM_011872	1.48968	0.553623
	Ctrl	chymotrypsin-like	NM_023182	-3.18582	0.12508
	Cela3b	chymotrypsin-like elastase family, member 3B	NM_026419	-3.32111	0.111562
	Ctrb1	chymotrypsinogen B1	NM_025583	-5.00487	0.122715
	Cfd	complement factor D (adipsin)	NM_013459	-5.34553	0.045057
	Cela2a	chymotrypsin-like elastase family, member 2A	NM_007919	-7.59474	0.015333
	Try4	trypsin 4	NM_011646	-12.1397	0.000102
Trypsin and chymotrypsin activity	Klk10	kallikrein related-peptidase 10	NM_133712	1.60956	0.382469
	Ctrl	chymotrypsin-like	NM_023182	-3.18582	0.12508
	Cela3b	chymotrypsin-like elastase family, member 3B	NM_026419	-3.32111	0.111562
	Ctrb1	chymotrypsinogen B1	NM_025583	-5.00487	0.122715
Hydrolase activity	Trex2	three prime repair exonuclease 2	NM_011907	2.1116	0.130617
	9130409I23Rik	RIKEN cDNA 9130409I23 gene	NM_001033819	1.79005	0.367579
	Ephx3	epoxide hydrolase 3	NM_001033163	1.66632	0.3966
	Klk10	kallikrein related-peptidase 10	NM_133712	1.60956	0.382469
	Casp14	caspase 14	NM_009809	1.54935	0.63481
	Klk13	kallikrein related-peptidase 13	NM_001039042	1.51572	0.442215
	Klk7	kallikrein related-peptidase 7 (chymotryptic, stratum corneum)	NM_011872	1.48968	0.553623
	Pla2g4e	phospholipase A2, group IVE	NM_177845	1.40769	0.578762
	Cpa2	carboxypeptidase A2, pancreatic	NM_001024698	-2.32409	0.133725
	Cpb1	carboxypeptidase B1 (tissue)	NM_029706	-2.72893	0.111485
	Ctrl	chymotrypsin-like	NM_023182	-3.18582	0.12508
	Cela3b	chymotrypsin-like elastase family, member 3B	NM_026419	-3.32111	0.111562
	Chia	chitinase, acidic	NM_023186	-3.52266	0.046796
	Cpa1	carboxypeptidase A1	NM_025350	-3.95406	0.115418
	Ctrb1	chymotrypsinogen B1	NM_025583	-5.00487	0.122715
	Cfd	complement factor D (adipsin)	NM_013459	-5.34553	0.045057
	Pnlip	pancreatic lipase	NM_026925	-6.22612	0.01921
	Blm	bloom syndrome homolog (human), transcript variant 1	NM_007550	-6.26943	0.00058
	Gm12888	predicted gene 12888	NM_001033791	-7.11896	0.002413
	Cela2a	chymotrypsin-like elastase family, member 2A	NM_007919	-7.59474	0.015333
	Amy2a5	amylase 2a5, pancreatic	NM_001042711	-9.84916	0.000145
	Try4	trypsin 4	NM_011646	-12.1397	0.000102
Structural constituent of cytoskeleton	Krt10	keratin 10	NM_010660	3.01049	0.295278
	Krt13	keratin 13	NM_010662	2.93834	0.385016
	Lor	loricrin	NM_008508	2.84153	0.432433
	Krt1	keratin 1	NM_008473	2.51693	0.341263
	Krt14	keratin 14	NM_016958	1.66248	0.687209
Cell communication	Krt10	keratin 10	NM_010660	3.01049	0.295278
	Krt13	keratin 13	NM_010662	2.93834	0.385016
	Krt1	keratin 1	NM_008473	2.51693	0.341263
	Krt14	keratin 14	NM_016958	1.66248	0.687209
Metallocarboxypeptidase activity, carboxypeptidase activity, and metalloexopeptidase activity	Cpa2	carboxypeptidase A2, pancreatic	NM_001024698	-2.32409	0.133725
	Cpb1	carboxypeptidase B1 (tissue)	NM_029706	-2.72893	0.111485
	Cpa1	carboxypeptidase A1	NM_025350	-3.95406	0.115418
Serine-type endopeptidase inhibitor activity, endopeptidase inhibitor activity, and protease inhibitor activity	Serpinb12	serine (or cysteine) peptidase inhibitor, clade B (ovalbumin), member 12	NM_027971	3.02444	0.298736
	Serpina12	serine (or cysteine) peptidase inhibitor, clade A (alpha-1 antiproteinase, antitrypsin), member 12	NM_026535	1.44226	0.637125
	Spink3	serine peptidase inhibitor, Kazal type 3	NM_009258	-3.31728	0.070745
	Mug1	murinoglobulin 1	NM_008645	-4.30198	0.008374
Taxis and chemotaxis	Sftpd	surfactant associated protein d	NM_009160	4.11246	0.004043
	S100a8	S100 calcium binding protein A8 (calgranulin A)	NM_013650	1.71317	0.307959
	S100a9	S100 calcium binding protein A9 (calgranulin B)	NM_009114	1.55833	0.369411
	Cxcl13	chemokine (c-x-c motif) ligand 13	NM_018866	-1.6644	0.348249
Response to external stimulus	Sftpd	surfactant associated protein d	NM_009160	4.11246	0.004043
	Hopx	HOP homeobox, transcript variant 1	NM_175606	1.93858	0.357845
	S100a8	S100 calcium binding protein A8 (calgranulin A)	NM_013650	1.71317	0.307959
	S100a9	S100 calcium binding protein A9 (calgranulin B)	NM_009114	1.55833	0.369411
	Cxcl13	chemokine (c-x-c motif) ligand 13	NM_018866	-1.6644	0.348249
	Lep	leptin	NM_008493	-1.93187	0.189904
	Cfd	complement factor D (adipsin)	NM_013459	-5.34553	0.045057
Immune system process	Il1rl1	interleukin 1 receptor-like 1, transcript variant 2	NM_010743	5.3765	0.000353
	Sftpd	surfactant associated protein d	NM_009160	4.11246	0.004043
	Isg15	ISG15 ubiquitin-like modifier	NM_015783	2.44246	0.073922
	Oas1g	2'-5' oligoadenylate synthetase 1G	NM_011852	2.14602	0.105069
	S100a9	S100 calcium binding protein A9 (calgranulin B)	NM_009114	1.55833	0.369411
	Cxcl13	chemokine (c-x-c motif) ligand 13	NM_018866	-1.6644	0.348249
	Lep	leptin	NM_008493	-1.93187	0.189904
	Cfd	complement factor D (adipsin)	NM_013459	-5.34553	0.045057
	Blm	bloom syndrome homolog (human), transcript variant 1	NM_007550	-6.26943	0.00058
	Cela2a	chymotrypsin-like elastase family, member 2A	NM_007919	-7.59474	0.015333
Defense response	Il1rl1	interleukin 1 receptor-like 1, transcript variant 2	NM_010743	5.3765	0.000353
	Sftpd	surfactant associated protein d	NM_009160	4.11246	0.004043
	Ly6d	lymphocyte antigen 6 complex, locus D	NM_010742	2.68515	0.031923
	Tacstd2	tumor-associated calcium signal transducer 2	NM_020047	1.76337	0.503043
	Defb4	defensin beta 4	NM_019728	1.60585	0.457713
	Cxcl13	chemokine (c-x-c motif) ligand 13	NM_018866	-1.6644	0.348249
	Cfd	complement factor D (adipsin)	NM_013459	-5.34553	0.045057
Positive regulation of cell differentiation	Dmbt1	deleted in malignant brain tumors 1	NM_007769	5.67649	0.000858
	Hopx	HOP homeobox, transcript variant 1	NM_175606	1.93858	0.357845
	Lep	leptin	NM_008493	-1.93187	0.189904
PPAR signaling pathway	Scd1	stearoyl-Coenzyme A desaturase 1	NM_009127	-3.27161	0.045234
	Adipoq	adiponectin, C1Q and collagen domain containing	NM_009605	-3.73645	0.051505
	Slc27a2	solute carrier family 27 (fatty acid transporter), member 2	NM_011978	-3.79737	0.004776
Leukocyte migration	Sftpd	surfactant associated protein d	NM_009160	4.11246	0.004043
	S100a9	S100 calcium binding protein A9 (calgranulin B)	NM_009114	1.55833	0.369411
	Cela2a	chymotrypsin-like elastase family, member 2A	NM_007919	-7.59474	0.015333
